# Supplementary material for: Discovery and characterization of a fourth class of guanidine riboswitches
Source: Nucleic Acids Res. 2020 Nov 25;48(22):12889–99. doi: 10.1093/nar/gkaa1102 (PMC7736828; doi:10.1093/nar/gkaa1102)
Supplement: gkaa1102_Supplemental_Files [file gkaa1102_supplemental_files.zip]

Archive with 3 entries (3 files):
- G4-supplementary-text-figures-tables-revised-1018.pdf
- Supplementary-File-1.pdf
- Supplementary-File-2.zip
